# Supplementary material for: Local-to-global signal transduction at the core of a Mn2+ sensing riboswitch
Source: Nat Commun. 2019 Sep 20;10:4304. doi: 10.1038/s41467-019-12230-5 (PMC6754395; doi:10.1038/s41467-019-12230-5)
Supplement: Supplementary file 4 — Source Data [file 41467_2019_12230_MOESM4_ESM.xlsx]

## Sheet: Figure_4e
Figure 4e					[Mg2+] (mM)	[%Dock]
					0	1
					0.05	2
					0.1	5
					0.25	13
					0.5	29
					1	50
					10	69

## Sheet: Figure_4f
Figure 4f					[Mg2+] (mM)	kdock (fast) s-1	kdock (slow) s-1	kundock (fast) s-1	kundock (slow) s-1
					0.1	--	0.56	12.5	0
					0.25	--	0.7	9.7	1.47
					0.5	2.32	0.44	5.55	1.39
					1	6.25	0.76	3.7	1.21
					10	5.55	0.69	3.7	0.45
					1 mM Mg2+ & 0.1 mM Mn2+	5.55	0.46	3.84	0.23
					0.1 mM Mn2+	5.88	1.35	1.45	0.21

## Sheet: Figure_7c
Figure 7c					[Mn2+] (mM)	kon (x10^6 M-1 s-1)	S.D.		koff (s-1)	S.D.
					0	9.67	1.24		5.88	0.35
					0.1	6.04	0.84		2.63	0.42
					0.2	3.96	0.18		1.96	0.23
					0.5	4.35	0.53		2.22	0.35

## Sheet: Figure_7e
Figure 7e					[Mn2+] (mM)	kon (x10^6 M-1 s-1)	S.D.		koff (s-1)	S.D.
					0	8.24	0.3		4.54	0.41
					0.1	7.86	0.42		3.7	0.41
					0.2	7.99	0.12		4.17	0.35
					0.5	8.32	0.22		3.57	0.26
